# Supplementary material for: Quercetin in Tartary Buckwheat Induces Autophagy against Protein Aggregations
Source: Antioxidants (Basel). 2021 Jul 29;10(8):1217. doi: 10.3390/antiox10081217 (PMC8388858; doi:10.3390/antiox10081217)
Supplement: Supplementary file 1 [file antioxidants-10-01217-s001.zip]

Archive with 1 entries (1 files):
- antioxidants-1272525-supplementary.pdf
